# Supplementary material for: Rapid coupling between solid earth and ice volume during the Quaternary
Source: Sci Rep. 2021 Mar 11;11:5695. doi: 10.1038/s41598-021-84448-7 (PMC7970951; doi:10.1038/s41598-021-84448-7)
Supplement: Supplementary file 1 — Supplementary Information 1. [file 41598_2021_84448_MOESM1_ESM.xlsx]

## Sheet: Sheet1
Supplementary Data S1. 14C ages of planktonic foraminifera from the upper section of ODP Site 834A.
Core Section		Interval (cm)	Depth (excluding turbidites) (mbsf)	14C age (yr BP)	2 SD (yr BP)
135-834A-	1H-1	1-3	0.02	6124.51	52.7212
	1H-1	2-4	0.03	5816.89	48.155
	1H-1	9-11	0.1	6731.71	63.8662
	1H-1	12-14	0.13	6186.63	148.268
	1H-1	16-18	0.17	9947.43	56.7498
	1H-1	20-22	0.21	9637.81	55.083
	1H-1	28-30	0.29	12435.7	67.6255
	1H-1	32-34	0.33	14772.5	79.0053
	1H-1	35-37	0.36	16403.1	81.1966
	1H-1	39-41	0.4	15389.8	121.426
	1H-2	27-29	0.44	19952.7	115.448
	1H-2	36-38	0.53	20959.4	136.579
	1H-2	39-41	0.56	23970.3	136.462
	1H-2	42-44	0.59	25018.8	139.661
	1H-2	44-46	0.61	25992.4	161.006
	1H-2	48-50	0.65	27988.1	173.225
	1H-2	51-53	0.68	27766	168.599
	1H-2	54-56	0.71	30167.6	200.515
	1H-2	58-60	0.75	31202.4	216.971
	1H-2	62-64	0.79	30721.2	211.916
	1H-2	65-67	0.82	34019.1	271.593
	1H-2	69-71	0.86	33593.1	261.09
	1H-2	114-116	0.91	40571.6	482.659
	1H-2	118-120	0.95	40594	483.507
	1H-2	122-124	0.99	43554	646.048
	1H-2	128-130	1.05	42419.1	576.823
