# Supplementary material for: Rapid coupling between solid earth and ice volume during the Quaternary
Source: Sci Rep. 2021 Mar 11;11:5695. doi: 10.1038/s41598-021-84448-7 (PMC7970951; doi:10.1038/s41598-021-84448-7)
Supplement: Supplementary file 2 — Supplementary Information 2. [file 41598_2021_84448_MOESM2_ESM.xlsx]

## Sheet: Sheet1
Supplementary Data S2. Oxygen isotope analysis data of planktonic foraminifera (Globigerinoides ruber) derived from ODP Site 834A.
Core Section		Interval (cm)	Depth (excluding turbidites) (mbsf)	d18O (‰ VPDB)*	d18O 2 SD	Age (ka)‡
135-834A-	1H-1	1-3	0.02	-1.868	0.062	6.12451
	1H-1	2-4	0.03	-1.991	0.068	5.81689
	1H-1	9-11	0.1	-1.724	0.062	6.73171
	1H-1	12-14	0.13	-1.872	0.034	6.18663
	1H-1	16-18	0.17	-1.654	0.046	9.94743
	1H-1	20-22	0.21	-1.327	0.054	9.63781
	1H-1	28-30	0.29	-1.324	0.076	12.4357
	1H-1	32-34	0.33	-0.906	0.036	14.7725
	1H-1	35-37	0.36	-0.715	0.064	16.4031
	1H-1	39-41	0.4	-1.107	0.05	15.3898
	1H-2	27-29	0.44	-0.73	0.064	19.9527
	1H-2	36-38	0.53	-0.658	0.038	20.9594
	1H-2	39-41	0.56	-0.949	0.078	23.9703
	1H-2	42-44	0.59	-0.685	0.03	25.0188
	1H-2	44-46	0.61	-0.731	0.066	25.9924
	1H-2	48-50	0.65	-0.831	0.036	27.9881
	1H-2	51-53	0.68	-0.969	0.038	27.766
	1H-2	54-56	0.71	-1.055	0.07	30.1676
	1H-2	58-60	0.75	-1.086	0.02	31.2024
	1H-2	62-64	0.79	-1.169	0.036	30.7212
	1H-2	65-67	0.82	-1.305	0.034	34.0191
	1H-2	69-71	0.86	-0.992	0.04	33.5931
	1H-2	114-116	0.91	-1.226	0.038	40.5716
	1H-2	118-120	0.95	-1.299	0.06	40.594
	1H-2	122-124	0.99	-1.071	0.052	43.554
	1H-2	128-130	1.05	-1.168	0.044	42.4191	Correlated to LR04
	1H-2	134-136	1.11	-1.007	0.024	46.5
	1H-2	138-140	1.15	-1.403	0.074	49.5
	1H-2	142-144	1.19	-1.162	0.036	52.5
	1H-2	145-147	1.22	-1.211	0.026	54.75
	1H-3	2-4	1.29	-1.25814	0.066	60	Correlated to LR04
	1H-3	5-7	1.32	-1.12414	0.06	62.129
	1H-3	7-9	1.34	-1.09614	0.04	63.5484
	1H-3	12-17	1.39	-1.15014	0.034	67.0968
	1H-3	17-19	1.44	-1.32414	0.066	70.6452
	1H-3	19-21	1.46	-1.22014	0.02	72.0645
	1H-3	27-29	1.54	-1.64114	0.068	77.7419
	1H-3	33-35	1.6	-1.64714	0.068	82	Correlated to LR04
	1H-3	35-37	1.62	-1.58014	0.054	83.6078
	1H-3	37-39	1.64	-1.58814	0.074	85.2157
	1H-3	42-44	1.69	-1.59114	0.06	89.2353
	1H-3	44-46	1.71	-1.48614	0.054	90.8431
	1H-3	48-50	1.75	-1.37414	0.042	94.0588
	1H-3	51-53	1.78	-1.65414	0.046	96.4706
	1H-3	54-56	1.81	-1.41314	0.032	98.8824
	1H-3	69-71	1.83	-1.40314	0.074	100.49
	1H-3	71-73	1.85	-1.81914	0.038	102.098
	1H-3	74-76	1.88	-1.60014	0.022	104.51
	1H-3	80-82	1.94	-1.75314	0.09	109.333
	1H-3	84-86	1.98	-1.53814	0.05	112.549
	1H-3	90-92	2.04	-1.58114	0.034	117.373
	1H-3	92-94	2.06	-1.82514	0.068	118.98
	1H-3	97-99	2.11	-1.83814	0.076	123	Correlated to LR04
	1H-3	100-102	2.14	-1.70814	0.09	124.05
	1H-3	104-106	2.18	-1.61614	0.056	125.45
	1H-3	107-109	2.21	-1.61914	0.054	126.5
	1H-3	113-115	2.27	-0.907143	0.032	128.6
	1H-3	117-119	2.31	-1.21714	0.034	130	Correlated to LR04
	1H-3	121-123	2.35	-0.820143	0.034	132.667
	1H-3	126-128	2.4	-0.895143	0.024	136
	1H-3	132-134	2.46	-0.6535	0.084	140	Correlated to LR04
	1H-3	135-137	2.49	-0.8125	0.088	142.082
	1H-3	139-141	2.53	-0.8545	0.036	144.857
	1H-3	141-143	2.55	-0.9025	0.054	146.245
	1H-3	145-147	2.59	-1.0275	0.094	149.02
	1H-3	147-149	2.61	-0.8465	0.05	150.408
	1H-4	2-4	2.66	-0.7215	0.086	153.878
	1H-4	6-8	2.7	-0.892143	0.054	156.653
	1H-4	9-11	2.73	-0.767143	0.046	158.735
	1H-4	13-15	2.77	-0.730643	－†	161.51
	1H-4	16-18	2.8	-0.727143	0.028	163.592
	2H-1	99-101	2.88	-1.25314	0.058	169.143
	2H-1	102-104	2.91	-0.945143	0.048	171.224
	2H-1	106-108	2.95	-1.11914	0.04	174	Correlated to LR04
	2H-1	109-111	2.98	-1.26814	0.108	177.25
	2H-1	113-115	3.02	-0.831143	0.034	181.583
	2H-1	116-118	3.05	-0.801143	0.072	184.833
	2H-1	123-125	3.12	-1.19214	0.054	192.417
	2H-1	127-129	3.16	-0.925143	0.056	196.75
	2H-1	130-132	3.19	-1.31214	0.05	200	Correlated to LR04
	2H-1	134-136	3.23	-1.39214	0.05	201.889
	2H-1	137-139	3.26	-1.35114	0.038	203.306
	2H-1	141-143	3.3	-1.20414	0.058	205.194
	2H-2	2-4	3.41	-1.20314	0.028	210.389
	2H-2	6-8	3.45	-1.55443	0.044	212.278
	2H-2	7-9	3.46	-1.66343	0.044	212.75
	2H-2	12-14	3.51	-1.78443	0.086	215.111
	2H-2	16-18	3.55	-1.88443	0.11	217	Correlated to LR04
	2H-2	20-22	3.59	-1.54843	0.046	220.034
	2H-2	27-29	3.66	-1.21143	0.066	225.345
	2H-2	32-34	3.71	-1.32243	0.046	229.138
	2H-2	35-37	3.74	-1.70043	0.052	231.414
	2H-2	38-40	3.77	-1.51443	0.024	233.69
	2H-2	42-44	3.81	-1.44143	0.042	236.724
	2H-2	45-47	3.84	-1.65543	0.06	239	Correlated to LR04
	2H-2	49-51	3.88	-1.46043	0.06	243.333
	2H-2	53-55	3.92	-1.09243	0.048	247.667
	2H-2	57-59	3.96	-0.841429	0.046	252	Correlated to LR04
	2H-2	62-64	4.01	-0.985429	0.052	254.237
	2H-2	65-67	4.04	-1.06343	0.05	255.579
	2H-2	69-71	4.08	-1.05143	0.042	257.368
	2H-2	72-74	4.11	-0.973429	0.026	258.711
	2H-2	81-83	4.2	-0.667429	0.02	262.737
	2H-2	85-87	4.24	-0.838429	0.03	264.526
	2H-2	88-90	4.27	-0.895429	0.06	265.868
	2H-2	92-94	4.31	-0.8045	0.022	267.658
	2H-2	95-97	4.34	-0.496429	0.056	269	Correlated to LR04
	2H-2	102-104	4.41	-0.613429	0.102	274.95
	2H-2	105-107	4.44	-0.875429	0.042	277.5
	2H-2	109-111	4.48	-0.978429	0.03	280.9
	2H-2	112-114	4.51	-1.19143	0.034	283.45
	2H-2	115-117	4.54	-1.28443	0.072	286	Correlated to LR04
	2H-2	118-120	4.57	-1.07743	0.04	288.235
	2H-2	122-124	4.61	-1.18414	0.042	291.216
	2H-2	128-130	4.67	-1.30814	0.04	295.686
	2H-2	132-134	4.71	-1.29314	0.06	298.667
	2H-2	135-137	4.74	-1.04414	0.08	300.902
	2H-2	138-140	4.77	-1.21014	0.044	303.137
	2H-2	143-145	4.82	-1.17114	0.05	306.863
	2H-2	146-148	4.85	-1.23214	0.06	309.098
	2H-3	2-4	4.91	-1.26614	0.082	313.569
	2H-3	6-8	4.95	-1.39614	0.066	316.549
	2H-3	9-11	4.98	-1.45714	0.03	318.784
	2H-3	13-15	5.02	-1.51114	0.048	321.765
	2H-3	16-18	5.05	-1.89314	0.078	324	Correlated to LR04
*The raw data were corrected against the NBS19 standard. VPDB, Vienna Pee Dee Belemnite.
†Standard deviation could not be calculated for a technical reason.
‡Ages younger than 44 ka were determined by 14C dating.
