# Supplementary material for: Rapid coupling between solid earth and ice volume during the Quaternary
Source: Sci Rep. 2021 Mar 11;11:5695. doi: 10.1038/s41598-021-84448-7 (PMC7970951; doi:10.1038/s41598-021-84448-7)
Supplement: Supplementary file 3 — Supplementary Information 3. [file 41598_2021_84448_MOESM3_ESM.xlsx]

## Sheet: Sheet1
Supplementary Data S3. Major, trace, and rare-earth element data of hydrothermal metalliferous sediments from ODP Site 834A in the Lau Basin.																		Supplementary Data S3. (Continued.)																		Supplementary Data S3. (Continued.)
Core Section	135-834A-																	Core Section	135-834A-																	Core Section	135-834A-
	1H-1	1H-1	1H-1	1H-1	1H-1	1H-1	1H-1	1H-1	1H-1	1H-1	1H-2	1H-2	1H-2	1H-2	1H-2	1H-2	1H-2		1H-2	1H-2	1H-2	1H-2	1H-2	1H-2	1H-2	1H-2	1H-2	1H-2	1H-2	1H-2	1H-3	1H-3	1H-3	1H-3	1H-3		1H-3	1H-3	1H-3	1H-3	1H-3	1H-3	1H-3	1H-3	1H-3	1H-3	1H-3	1H-3	1H-3
Interval (cm)	1-3	2-4	9-11	12-14	16-18	20-22	28-30	32-34	35-37	39-41	27-29	36-38	39-41	42-44	44-46	48-50	51-53	Interval (cm)	54-56	58-60	62-64	65-67	69-71	114-116	118-120	128-130	134-136	138-140	142-144	145-147	2-4	5-7	7-9	12-17	17-19	Interval (cm)	19-21	27-29	33-35	35-37	37-39	42-44	44-46	48-50	51-53	54-56	69-71	71-73	74-76
Depth (excluding turbidite layers) (mbsf)	0.02	0.03	0.1	0.13	0.17	0.21	0.29	0.33	0.36	0.4	0.44	0.53	0.56	0.59	0.61	0.65	0.68	Depth (excluding turbidite layers) (mbsf)	0.71	0.75	0.79	0.82	0.86	0.91	0.95	1.05	1.11	1.15	1.19	1.22	1.29	1.32	1.34	1.39	1.44	Depth (excluding turbidite layers) (mbsf)	1.46	1.54	1.6	1.62	1.64	1.69	1.71	1.75	1.78	1.81	1.83	1.85	1.88
Age (ka)†	6.12451	5.81689	6.73171	6.18663	9.94743	9.63781	12.4357	14.7725	16.4031	15.3898	19.9527	20.9594	23.9703	25.0188	25.9924	27.9881	27.766	Age (ka)†	30.1676	31.2024	30.7212	34.0191	33.5931	40.5716	40.594	42.4191	46.5	49.5	52.5	54.75	60	62.129	63.5484	67.0968	70.6452	Age (ka)†	72.0645	77.7419	82	83.6078	85.2157	89.2353	90.8431	94.0588	96.4706	98.8824	100.49	102.098	104.51
SiO2 (wt.%)	22.0417	16.1504	15.0573	15.5997	16.2683	16.8509	17.4325	18.7149	15.8176	14.8892	23.6215	25.7325	29.5818	25.984	36.4346	23.5323	21.787	SiO2 (wt.%)	19.736	17.8709	16.3473	17.536	15.8795	26.593	22.5647	20.5188	18.6401	20.4039	20.8109	21.7998	24.3084	25.5556	27.077	26.0956	22.514	SiO2 (wt.%)	21.8084	21.0989	22.5173	24.2204	19.2402	17.2857	16.6935	17.2448	15.6019	14.6774	19.2778	14.607	15.5939
TiO2	0.205392	0.196915	0.184155	0.191843	0.210363	0.208594	0.204993	0.206934	0.192388	0.182064	0.259896	0.289293	0.331847	0.289207	0.816804	0.265311	0.233727	TiO2	0.216118	0.201954	0.185719	0.204001	0.181228	0.266032	0.238448	0.219731	0.212248	0.228968	0.245647	0.268074	0.305552	0.330413	0.352704	0.33222	0.251197	TiO2	0.236322	0.20312	0.201839	0.216541	0.189251	0.185641	0.184436	0.187584	0.168974	0.159133	0.18574	0.162936	0.175364
Al2O3	5.0784	4.14197	3.92463	4.05553	4.38613	4.49995	4.44286	4.57018	4.07199	3.8365	5.74745	6.48352	7.44514	6.50899	12.8636	5.73585	5.30085	Al2O3	4.82457	4.43892	4.08582	4.43903	3.99369	6.03419	5.41608	5.05381	4.7567	5.13097	5.26046	5.62111	6.2337	6.64424	7.17064	6.82904	5.55613	Al2O3	5.28137	4.82428	4.90813	5.30132	4.46975	4.22621	4.2339	4.28792	3.89311	3.654	4.59879	3.70242	3.9585
Fe2O3*	4.93845	5.04832	4.78068	4.89803	5.09427	4.9806	4.61335	4.55525	3.96452	3.72805	5.65468	6.22783	6.87167	6.11801	9.19383	5.71522	5.56887	Fe2O3*	5.22044	5.01699	4.59904	4.83361	4.48607	5.34542	5.13543	4.99073	4.91262	5.43141	5.59334	5.75409	6.18217	6.49812	6.93901	6.76601	6.0571	Fe2O3*	5.86092	5.24924	5.08958	5.27131	4.99484	4.94226	5.10455	5.25575	4.88147	4.47664	5.43462	5.23483	5.59074
MnO	1.21077	1.67715	1.68141	1.71384	1.58107	1.48716	1.34361	1.61612	1.13376	1.04835	0.810139	1.17178	1.09035	1.15902	1.00739	1.29953	1.53952	MnO	1.56908	1.65223	1.53235	1.53336	1.56176	1.15596	1.19857	1.3274	1.31814	1.5216	1.55344	1.57537	1.51832	1.48172	1.44992	1.4416	1.80166	MnO	1.74147	1.82531	1.68012	1.57582	1.77896	1.74761	1.90539	1.87244	1.77222	1.64663	1.94064	2.1552	2.33234
MgO	1.29014	1.2523	1.17098	1.23826	1.23203	1.3508	1.416	1.37187	1.47475	1.49069	1.65144	1.97903	2.16236	1.96221	3.40409	1.72061	1.50243	MgO	1.44833	1.32015	1.30469	1.28708	1.26393	1.49634	1.45953	1.46811	1.48986	1.39116	1.53041	1.61196	1.82243	1.97367	2.11246	2.03781	1.52137	MgO	1.45943	1.21248	1.12031	1.17347	1.13137	1.24372	1.23613	1.28046	1.23914	1.25756	1.2706	1.29878	1.24036
CaO	33.0284	36.9547	38.0473	37.3893	36.9247	36.6085	36.6923	35.5444	38.4119	39.341	31.2796	29.1704	26.5745	29.1301	2.4379	31.2079	32.4951	CaO	34.3195	36.2351	37.2663	35.8605	37.8428	29.7956	32.7089	34.122	36.0726	33.7659	33.2293	31.7685	30.1277	28.884	27.8591	28.6784	31.3556	CaO	32.0849	33.1807	32.7879	31.4427	35.4036	36.7589	36.749	35.9665	37.7898	39.1569	34.2099	38.0894	36.6248
Na2O	0.905116	0.232657	0.0553798	0.158975	0.483031	0.203193	0.216494	0.282922	0.0205656	0.0203754	1.02967	1.28355	1.59042	1.34866	4.1657	0.926811	0.818046	Na2O	0.463796	0.216185	0.109168	0.312711	0.0732909	1.33307	0.879937	0.673055	0.239037	0.613358	0.685996	0.97168	1.27229	1.30109	1.51309	1.28513	1.06439	Na2O	0.931924	0.743851	1.00568	1.27352	0.455578	0.189041	0.210203	0.262346	0.0610184	0.0768695	0.475357	0.0403974	0.0964502
K2O	0.236723	0.100481	0.029358	0.0717734	0.0509159	0.0513046	0.0683308	0.0759887	0.00862428	0.00525818	0.199702	0.225006	0.290557	0.226973	1.62331	0.193471	0.163749	K2O	0.0953662	0.058282	0.0372769	0.102671	0.0179896	0.277694	0.17655	0.135859	0.0762445	0.139463	0.166091	0.210378	0.238055	0.227618	0.227114	0.219502	0.183076	K2O	0.176538	0.175391	0.239816	0.242983	0.12112	0.0571202	0.0535679	0.0638873	0.0194454	0.0512463	0.143089	0.00807948	0.0323749
P2O5	0.240204	0.288629	0.28157	0.286423	0.274678	0.263949	0.239496	0.2395	0.236173	0.228731	0.203951	0.211856	0.208742	0.211597	0.418704	0.238282	0.25752	P2O5	0.267574	0.270401	0.262935	0.265067	0.263847	0.21647	0.21383	0.225969	0.229421	0.258804	0.258208	0.256113	0.240232	0.236429	0.230874	0.230626	0.263969	P2O5	0.263752	0.273831	0.273573	0.265138	0.289725	0.284921	0.299709	0.308562	0.309786	0.321638	0.304064	0.321159	0.335889
LOI	30.8248	33.9565	34.7873	34.3964	33.4945	33.495	33.3301	32.8219	34.6677	35.2298	29.542	27.2253	23.8527	27.0613	27.6341	29.1647	30.3331	LOI	31.8392	32.7189	34.2695	33.626	34.436	27.4863	30.0081	31.2645	32.0531	31.1145	30.6663	30.1629	27.7511	26.8672	25.0681	26.0841	29.4315	LOI	30.1549	31.2129	30.1757	29.0167	31.9255	33.0789	33.3296	33.2697	34.2631	34.522	32.1594	34.3798	34.0193
Sc (ppm)	13.2947	11.6466	10.8181	10.5976	11.3362	11.7933	11.185	11.2327	10.1944	9.68361	16.4729	18.808	21.2737	17.6492	17.3278	15.9949	13.344	Sc (ppm)	12.179	11.6415	10.6237	11.8815	10.323	15.2087	14.793	13.1965	12.605	12.7728	13.5503	14.5372	15.9387	17.6549	18.6942	18.6071	15.1462	Sc (ppm)	14.0151	12.0381	12.255	13.2948	11.1248	10.9601	10.9295	10.6503	9.70471	8.89907	11.5186	9.69784	10.3832
V	108.266	124.872	115.845	120.233	119.8	120.034	112.163	115.538	98.1461	92.1189	180.987	188.051	203.408	171.118	169.498	147.831	139.027	V	129.297	127.81	118.958	128.409	112.757	129.455	133.367	130.305	129.723	139.278	144.35	155.645	164.501	175.989	186.389	185.689	159.919	V	151.39	124.377	116.649	120.202	119.225	122.92	127.223	126.491	117.29	102.709	125.983	126.612	139.374
Cr	11.1021	13.7171	12.2015	12.0109	13.5075	13.5916	13.2678	11.9999	12.546	11.889	14.415	18.6755	18.5284	15.7897	14.948	14.2817	13.6165	Cr	12.5017	10.9019	11.5642	10.2769	10.0644	10.5161	11.9856	12.3646	12.7039	11.4695	12.8153	12.6489	12.4194	12.1261	12.8871	13.2168	12.715	Cr	10.6973	9.04016	8.7617	9.2031	8.42484	9.94046	10.4796	11.4365	10.9631	12.1451	41.4439	10.7516	11.2242
Co	19.3026	23.5425	22.4076	22.98	22.4276	22.2797	20.6764	24.1821	18.8534	17.7733	25.3151	34.3711	31.2597	27.7856	27.2918	25.477	25.2499	Co	23.4632	23.8599	21.768	23.4076	22.0929	19.7052	20.9901	21.6109	20.9897	22.9035	24.25	25.8148	25.493	26.1217	26.5242	26.0092	25.3835	Co	23.7219	22.8235	22.5943	22.2349	22.9792	22.5685	23.5246	22.3585	21.4169	20.2949	24.6325	23.6784	25.0818
Ni	68.8939	90.0026	88.798	91.2931	82.4715	77.9711	63.9016	109.896	55.7104	54.2332	63.4339	65.2378	59.5245	57.03	60.5042	57.0286	61.4041	Ni	62.9203	67.581	66.201	66.4644	65.342	65.1136	62.2129	61.4817	61.1271	65.8164	67.7501	67.772	65.2139	62.4239	60.8328	62.4427	74.4805	Ni	71.4995	77.1815	74.0862	71.1697	76.4463	76.309	79.1312	77.3476	75.7325	73.6628	172.394	87.7524	94.8714
Cu	121.128	154.992	144.85	144.883	138.623	131.503	106.687	127.522	90.888	84.668	127.45	132.09	133.41	121.436	124.531	118.525	119.978	Cu	115.394	120.201	112.978	123.602	113.453	106.013	107.999	112.369	112.378	125.582	130.684	134.375	131.45	130.758	132.818	135.285	144.164	Cu	137.696	135.532	131.343	130.1	138.151	137.894	143.522	149.4	138.868	125.651	149.208	153.224	166.238
Zn	95.852	95.3599	85.9471	83.3834	82.5631	80.314	79.6815	80.6368	57.8768	55.4714	77.344	76.1705	82.3133	72.1284	74.7677	72.3098	72.844	Zn	68.1768	69.2912	63.8786	68.5477	62.4259	74.4482	69.336	68.3362	66.8404	74.2531	76.0496	82.8735	79.619	79.8983	81.7331	79.0496	83.1842	Zn	77.6472	76.4779	83.5892	81.8327	78.0466	79.2957	76.7847	78.3061	75.1459	70.3463	83.7934	80.5063	84.8291
Rb	5.31969	4.23344	3.77424	3.91144	3.8804	4.35563	4.88148	5.46635	5.55179	5.39892	6.75497	6.49295	6.54469	6.02174	5.95088	5.70679	5.48049	Rb	5.10647	4.81562	4.97189	5.81526	4.67235	5.72108	5.30013	5.28572	5.02981	5.60889	5.96825	7.09016	6.35585	6.30766	6.43497	6.29283	5.93241	Rb	5.51616	5.24829	5.74875	5.98741	4.7121	4.42334	4.04541	4.16024	4.24902	3.94693	4.27797	3.54634	3.79065
Sr	1321.21	1504.8	1486.72	1475.53	1506.35	1586.63	1667.57	1667.44	1771.66	1783.93	1380.36	1201.44	1042.88	1165.91	1215.59	1294.83	1277.2	Sr	1333.88	1455.26	1494.48	1460.38	1525.41	1218.68	1364.65	1395.7	1453.31	1329.26	1330.02	1331.46	1166.77	1119	1054.88	1099.03	1244.21	Sr	1250.98	1286.14	1288.02	1240.19	1309.68	1391.37	1338.49	1306.74	1355.19	1390.19	1254.34	1353.13	1345.54
Y	28.1643	33.5103	32.0506	32.1114	30.9731	30.272	29.1397	31.0313	28.8979	26.725	33.524	33.5907	32.4141	30.8716	33.0106	31.683	34.2151	Y	32.5062	33.2132	31.6899	34.6236	32.4726	27.8764	27.9426	28.0099	27.8371	32.4268	34.0818	35.653	34.583	34.8755	33.0552	33.7247	37.111	Y	36.2863	35.6725	34.4882	34.2453	35.3031	34.8919	35.4001	35.8913	35.9235	33.7849	33.787	33.9001	36.632
Zr	24.1704	23.7587	22.0824	22.0468	22.3947	23.1833	20.7045	22.5094	19.5254	19.157	25.036	23.7955	25.1614	22.3734	23.7257	22.448	22.6228	Zr	21.1068	20.688	19.731	23.0347	19.4586	22.2131	20.6915	20.8447	19.6532	22.2235	23.1225	26.1341	24.7504	24.6081	24.818	23.9077	24.3297	Zr	22.6651	23.2864	24.6428	25.4451	22.9958	21.9765	20.8493	21.4999	20.4433	18.7332	22.1652	19.7628	21.4983
Nb	0.782411	0.845106	0.772105	0.778269	0.779191	0.79609	0.660317	0.675163	0.617046	0.611682	0.745124	0.696345	0.962752	0.605724	0.659298	0.72338	0.703362	Nb	0.703026	0.744058	0.737697	0.785381	0.715112	0.587432	0.584575	0.633069	0.605114	0.708938	0.711239	0.761031	0.687035	0.653015	0.621728	0.626253	0.764341	Nb	0.747232	0.84946	0.894982	0.879463	0.831926	0.76178	0.722191	0.736116	0.740224	0.705617	0.774259	0.71827	0.781701
Ba	572.464	691.107	687.281	652.292	613.591	582.159	538.483	558.089	461.083	422.377	630.049	596.408	550.601	533.959	586.873	531.845	594.263	Ba	570.706	610.596	567.539	598.941	595.526	498.747	524.367	538.174	526.053	621.219	623.154	582.134	535.733	526.094	504.296	512.807	641.305	Ba	634.095	641.221	605.235	579.529	576.206	539.673	553.539	578.301	602.158	567.231	652.656	669.746	725.287
La	9.91346	12.5389	12.1422	12.1583	11.6625	11.53	11.6601	12.4196	11.5372	10.709	14.5739	14.6127	13.2111	12.8418	13.747	12.8902	14.6425	La	13.5229	13.725	12.8846	13.7337	13.0774	9.64622	9.87697	10.2515	10.4135	12.7889	13.4034	14.6118	13.7684	13.6803	13.0939	13.2745	15.5548	La	14.5724	13.6737	12.4927	12.3525	12.853	12.8869	13.3734	13.747	13.3146	12.348	12.5493	13.009	14.436
Ce	6.98076	7.72357	7.29834	7.42433	7.58896	7.63561	7.97362	8.59621	7.94246	7.45151	10.3165	10.2603	9.79327	9.27273	9.66563	9.14638	10.0898	Ce	9.16885	9.2456	8.7684	9.61526	8.67332	8.07191	7.47571	8.03529	7.58101	9.00352	9.217	9.8907	9.04634	8.82776	8.53623	8.36851	9.36018	Ce	8.70467	8.41386	8.40232	8.55831	7.84059	7.54984	7.56146	7.83282	7.58816	7.3631	7.47412	7.10488	7.76209
Pr	2.05011	2.4818	2.40271	2.43613	2.32403	2.38049	2.44758	2.68253	2.46125	2.27672	3.21546	3.16883	2.99031	2.8139	3.02075	2.77302	3.12363	Pr	2.79288	2.87793	2.64871	2.90192	2.67631	2.13733	2.1266	2.21764	2.14414	2.65236	2.77672	3.03339	2.84842	2.84543	2.76361	2.81992	3.18464	Pr	2.91367	2.67662	2.4886	2.57608	2.48	2.49394	2.66245	2.64267	2.61665	2.40534	2.48459	2.52506	2.81692
Nd	9.56566	11.731	11.0613	11.2172	10.8202	11.0232	11.1639	12.2034	11.1294	10.2093	14.6156	14.1912	13.6094	12.9294	13.7902	12.832	14.6021	Nd	13.0561	13.1763	12.2713	13.2077	12.2808	10.1601	9.89582	10.1898	10.2663	12.3629	12.6538	14.1495	13.2418	13.1835	12.8759	12.9828	14.7721	Nd	13.469	12.4433	11.7554	11.8727	11.7441	12.08	12.4248	12.753	12.3269	11.4449	11.6661	11.7273	12.7796
Sm	2.19166	2.55103	2.48897	2.5186	2.52783	2.52207	2.55157	2.75782	2.51066	2.27684	3.20913	3.21164	3.05889	2.89616	3.04626	2.82479	3.22943	Sm	2.9209	2.92917	2.71407	2.88064	2.67792	2.41586	2.29287	2.34682	2.32107	2.7129	2.82406	3.07925	2.93406	2.9678	2.94158	2.8887	3.18825	Sm	2.91659	2.69445	2.52801	2.58653	2.55579	2.55482	2.58432	2.72053	2.64678	2.37346	2.52379	2.52377	2.77819
Eu	0.671034	0.766777	0.75482	0.743185	0.731626	0.728161	0.721474	0.796312	0.695098	0.641439	0.914299	0.929314	0.908829	0.830005	0.871065	0.838416	0.912417	Eu	0.8089	0.805621	0.763506	0.820949	0.756027	0.711936	0.684659	0.686232	0.675498	0.799068	0.837311	0.88499	0.878891	0.884076	0.874741	0.844148	0.91171	Eu	0.844281	0.792858	0.779998	0.794937	0.772384	0.742653	0.772737	0.794264	0.757679	0.697831	0.747566	0.738119	0.807135
Gd	2.50276	2.96406	2.86894	2.90482	2.89599	2.84779	2.88314	3.09787	2.72795	2.60947	3.61043	3.70206	3.52219	3.35176	3.4654	3.28845	3.62961	Gd	3.33763	3.2175	3.14981	3.32257	2.99476	2.82661	2.64563	2.69475	2.60393	3.1838	3.28699	3.47355	3.39043	3.46179	3.41951	3.4165	3.76929	Gd	3.47452	3.26411	3.19216	3.18654	3.12258	3.11988	3.18697	3.28531	3.23197	2.90306	3.04575	3.03456	3.4155
Tb	0.444723	0.507213	0.503561	0.514895	0.492428	0.498504	0.501132	0.545637	0.480195	0.443356	0.620651	0.629054	0.611625	0.57422	0.590938	0.569614	0.609168	Tb	0.56849	0.566748	0.535985	0.562629	0.52164	0.50784	0.479524	0.474424	0.463699	0.554597	0.575926	0.619698	0.613064	0.623058	0.607028	0.610984	0.650295	Tb	0.598977	0.583581	0.555543	0.56985	0.542312	0.53866	0.549284	0.559541	0.550874	0.507579	0.536877	0.532964	0.591346
Dy	3.07986	3.5855	3.49224	3.56582	3.46761	3.42093	3.37812	3.62702	3.23797	2.97414	4.09391	4.21097	4.15264	3.90438	4.07222	3.8246	4.24021	Dy	3.83238	3.84766	3.56723	3.84983	3.58356	3.4689	3.29717	3.26592	3.21003	3.91399	3.97739	4.21189	4.1631	4.24007	4.19681	4.17184	4.46738	Dy	4.20918	3.98927	3.84488	3.90709	3.75921	3.7897	3.88836	3.91646	3.83194	3.49634	3.77304	3.6862	4.10319
Ho	0.727637	0.850028	0.82127	0.83551	0.811602	0.776954	0.780865	0.829656	0.735975	0.683847	0.922197	0.949162	0.92826	0.901262	0.941371	0.878813	0.966682	Ho	0.884614	0.895449	0.830621	0.889156	0.823436	0.784356	0.751961	0.75493	0.734972	0.868452	0.913237	0.95879	0.957037	0.978237	0.955693	0.97479	1.04479	Ho	0.97052	0.93793	0.919368	0.912924	0.897626	0.889618	0.907158	0.939987	0.911506	0.843723	0.887447	0.876725	0.956177
Er	2.04479	2.35384	2.22196	2.28565	2.22889	2.15589	2.11119	2.25723	2.01728	1.87229	2.53469	2.54196	2.51296	2.34269	2.50881	2.3766	2.60201	Er	2.39178	2.41179	2.25635	2.42425	2.27361	2.14036	2.05038	2.05314	2.02222	2.40873	2.52711	2.67775	2.60788	2.66266	2.59717	2.61888	2.83988	Er	2.72867	2.61172	2.57134	2.57264	2.52316	2.50962	2.53739	2.62216	2.47279	2.31787	2.46261	2.40974	2.68659
Tm	0.315663	0.359268	0.345204	0.351481	0.341572	0.333241	0.32079	0.343021	0.310453	0.286502	0.374739	0.388704	0.388414	0.364878	0.380808	0.365248	0.396226	Tm	0.374011	0.373128	0.35121	0.373361	0.346802	0.333783	0.316584	0.316301	0.318929	0.366384	0.380631	0.398367	0.402742	0.406233	0.39688	0.399061	0.43481	Tm	0.422151	0.411162	0.405187	0.393776	0.391256	0.381678	0.392786	0.404344	0.393149	0.36656	0.380833	0.372978	0.413244
Yb	2.14856	2.41041	2.35812	2.40863	2.33863	2.23713	2.15708	2.30207	2.05607	1.86381	2.56566	2.64693	2.59155	2.45016	2.56922	2.39889	2.61289	Yb	2.41856	2.41258	2.27711	2.49906	2.28997	2.23002	2.14137	2.12774	2.11897	2.45664	2.58689	2.71243	2.67562	2.75529	2.71515	2.7306	2.96537	Yb	2.87231	2.75178	2.7701	2.7536	2.65894	2.62649	2.65226	2.75856	2.6689	2.44488	2.625	2.58504	2.84514
Lu	0.320106	0.362409	0.353977	0.35652	0.344566	0.337665	0.324835	0.348545	0.305662	0.275874	0.372004	0.381979	0.37798	0.351887	0.371736	0.359804	0.3861	Lu	0.35767	0.353898	0.331533	0.358127	0.33617	0.326798	0.317811	0.303098	0.30848	0.358526	0.384481	0.397175	0.390576	0.395392	0.387594	0.394902	0.422827	Lu	0.404055	0.397714	0.396903	0.395289	0.383947	0.380422	0.390307	0.396363	0.385411	0.361227	0.388711	0.379395	0.420509
Hf	0.561955	0.497027	0.464558	0.470483	0.490461	0.497873	0.487053	0.547929	0.469644	0.46982	0.597422	0.594816	0.657334	0.581062	0.581692	0.550688	0.541538	Hf	0.502603	0.473328	0.458947	0.53704	0.454331	0.594958	0.530232	0.493358	0.467494	0.526685	0.55309	0.626128	0.619986	0.630328	0.650535	0.621116	0.581708	Hf	0.54982	0.538266	0.583543	0.618939	0.525442	0.483156	0.457487	0.487211	0.441434	0.423192	0.489869	0.400523	0.42527
Ta	0.0249061	0.0211977	0.0232773	0.0236961	0.0219823	0.028491	0.0213408	0.023829	0.0224915	0.0245944	0.0301098	0.0246334	0.0312334	0.0215616	0.0242841	0.0393642	0.0244248	Ta	0.0221614	0.0283469	0.0252655	0.0254325	0.0264169	0.0212349	0.0197792	0.0241274	0.021547	0.024118	0.0304076	0.0317171	0.0236821	0.0265099	0.0231619	0.0247034	0.0251883	Ta	0.0234548	0.0255817	0.0258322	0.0259297	0.0230077	0.0186409	0.0189295	0.0251314	0.0304509	0.0222007	0.0224949	0.0158361	0.0217244
Th	0.322003	0.328128	0.327435	0.329513	0.371853	0.397102	0.441061	0.477307	0.453564	0.418745	0.578367	0.568477	0.548827	0.508987	0.543812	0.498783	0.566506	Th	0.506198	0.513458	0.482805	0.531201	0.460042	0.373782	0.36154	0.391618	0.389477	0.491754	0.513016	0.561162	0.476498	0.460397	0.429261	0.409555	0.44397	Th	0.400046	0.38526	0.392504	0.396039	0.343265	0.32763	0.331998	0.337564	0.338039	0.331257	0.326225	0.292563	0.316697
U	0.831899	0.964928	0.924204	0.944606	0.934146	0.947385	1.05432	1.1647	1.37975	1.40906	0.55793	0.563239	0.524393	0.597741	0.612219	0.720859	0.760498	U	0.765071	0.846663	0.855603	0.854723	0.862866	0.577846	0.663522	0.755083	0.782904	0.711802	0.776897	0.877122	0.802467	0.817025	0.781494	0.787996	0.920982	U	0.895117	0.999473	0.915985	0.890799	0.913889	0.964243	0.973055	1.02682	1.07662	1.21628	0.919601	0.935463	1.0107
Fe2O3*, total iron as Fe2O3.																		Fe2O3*, total iron as Fe2O3.																		Fe2O3*, total iron as Fe2O3.
†Ages younger than 44 ka were determined by 14C dating.																		†Ages younger than 44 ka were determined by 14C dating.																		†Ages younger than 44 ka were determined by 14C dating.
[truncated: 76 more columns]
