# Supplementary material for: Rapid coupling between solid earth and ice volume during the Quaternary
Source: Sci Rep. 2021 Mar 11;11:5695. doi: 10.1038/s41598-021-84448-7 (PMC7970951; doi:10.1038/s41598-021-84448-7)
Supplement: Supplementary file 4 — Supplementary Information 4. [file 41598_2021_84448_MOESM4_ESM.xlsx]

## Sheet: BLK Corr (統一 = BLK1-3)
Supplementary Data S4. Re-Os data of the bulk sediment samples collected from ODP Site 834A.
Core Section		Interval (cm)	Age (ka)‡	Re (ppt)	2 SD	Os (ppt)	2SD	187Re/188 Os	2 SD	(187Os/188 Os)measured	2 SD	(187Os/188 Os)i	2 SD	Method
135-834A-	1H-1	1-3	6.12451	198.435	0.65604	161.726	1.77943	6.6037	0.0758679	1.02619	0.00531656	1.02619	0.00531656	N-TIMS + TE
	1H-1	9-11	6.73171	189.226	1.27565	198.574	0.767159	5.13383	0.0398897	1.03475	0.00565788	1.03475	0.00565788	MC-ICP-MS + sparging
	1H-1	16-18	9.94743	345.69	1.46025	178.824	2.49783	10.4018	0.151791	1.02417	0.00744681	1.02417	0.00744681	N-TIMS + TE
	1H-1	20-22	9.63781	248.928	0.911305	155.418	1.21983	8.60972	0.0745645	1.01572	0.00452047	1.01572	0.00452047	N-TIMS + TE
	1H-1	35-37	16.4031	567.27	9.72626	120.814	0.828206	25.2031	0.465385	1.00321	0.00575489	1.00321	0.00575489	N-TIMS + TE
	1H-2	27-29	19.9527	495.358	2.55521	152.164	2.2548	17.4875	0.274384	1.00989	0.00890668	1.00989	0.00890668	N-TIMS + TE
	1H-2	36-38*	20.9594	346.216	1.45952	147.348	1.55771	12.5953	0.14335	0.991936	0.00442831	0.991931	0.00442831	N-TIMS + TE
	1H-2	36-38*	20.9594	289.873	1.56411	144.624	0.715995	10.7461	0.0786925	0.993433	0.00724909	0.993429	0.00724909	MC-ICP-MS + sparging
	1H-2	42-44	25.0188	432.754	2.10643	137.141	1.63479	16.9209	0.217873	0.994723	0.00629157	0.994716	0.00629157	N-TIMS + TE
	1H-2	51-53	27.766	463.205	2.30515	143.888	1.56661	17.2869	0.206943	1.00688	0.00538835	1.00687	0.00538835	N-TIMS + TE
	1H-2	54-56	30.1676	296.704	1.21488	144.735	1.52269	10.9975	0.124153	0.998586	0.006532	0.99858	0.006532	N-TIMS + TE
	1H-2	62-64	30.7212	232.022	0.867947	143.165	3.50389	8.69742	0.215337	1.00158	0.0120493	1.00157	0.0120493	N-TIMS + TE
	1H-2	69-71	33.5931	268.666	1.07772	142.403	1.36544	10.1257	0.105246	1.00227	0.00541672	1.00226	0.00541672	N-TIMS + TE
	1H-2	118-120	40.594	222.093	0.848633	114.898	2.08474	10.4006	0.192851	1.02395	0.00871174	1.02394	0.00871174	N-TIMS + TE
	1H-2	128-130	42.4191	195.43	0.684522	119.684	2.64219	8.77515	0.196147	1.0134	0.0131052	1.01339	0.0131052	N-TIMS + TE
	1H-2	134-136	46.5	193.387	0.686105	114.508	0.960033	9.06509	0.0825264	1.00321	0.00540052	1.0032	0.00540052	N-TIMS + TE
	1H-2	142-144	52.5	218.14	0.808573	131.779	0.868802	8.8841	0.0671943	1.0021	0.00345228	1.00209	0.00345228	N-TIMS + TE
	1H-3	2-4	60	309.142	1.39397	122.254	1.09111	13.5588	0.135579	0.994259	0.00429669	0.994246	0.00429669	N-TIMS + TE
	1H-3	7-9	63.5484	317.119	1.44049	119.454	3.86567	14.2179	0.464618	0.984215	0.0142321	0.9842	0.0142321	N-TIMS + TE
	1H-3	19-21	72.0645	206.279	0.822338	147.22	3.6825	7.51408	0.190326	0.995485	0.0105553	0.995476	0.0105553	N-TIMS + TE
	1H-3	27-29	77.7419	175.21	0.65114	154.02	7.40504	6.10772	0.294525	1.00549	0.0171895	1.00549	0.0171895	N-TIMS + TE
	1H-3	35-37	83.6078	172.868	0.651116	147.513	3.12108	6.29291	0.135239	1.00684	0.00853184	1.00683	0.00853184	N-TIMS + TE
	1H-3	42-44	89.2353	194.788	1.58775	156.316	0.688294	6.69282	0.0620053	1.00851	0.00560917	1.0085	0.00560917	MC-ICP-MS + sparging
	1H-3	48-50	94.0588	200.02	0.7812	172.535	5.84206	6.22904	0.212315	1.01192	0.0190987	1.01191	0.0190987	N-TIMS + TE
	1H-3	54-56	98.8824	176.661	1.02936	167.253	1.00939	5.67207	0.0475825	1.00697	0.00921553	1.00696	0.00921305	MC-ICP-MS + sparging
	1H-3	71-73	102.098	187.375	1.31852	184.746	0.742296	5.45189	0.0441774	1.01563	0.00559141	1.01562	0.00559141	MC-ICP-MS + sparging
	1H-3	74-76	104.51	190.397	0.741711	192.97	7.53137	5.29884	0.207834	1.00773	0.0138241	1.00772	0.0138241	N-TIMS + TE
	1H-3	80-82	109.333	224.407	1.14292	188.514	0.736263	6.40603	0.0411151	1.0252	0.00513103	1.02519	0.00513103	MC-ICP-MS + sparging
	1H-3	90-92	117.373	197.948	0.686618	180.219	2.79329	5.90607	0.0938051	1.01831	0.00499051	1.01829	0.00499051	N-TIMS + TE
	1H-3	97-99	123	166.784	0.546925	175.429	2.19992	5.11504	0.0663004	1.02319	0.0052284	1.02318	0.0052284	N-TIMS + TE
	1H-3	104-106	125.45	160.903	0.516888	175.295	2.35544	4.93888	0.0682339	1.02392	0.00407025	1.02391	0.00407025	N-TIMS + TE
	1H-3	113-115	128.6	166.486	0.551183	149.795	1.61397	5.97443	0.0673421	1.0157	0.00558592	1.01569	0.00558592	N-TIMS + TE
	1H-3	121-123	132.667	169.513	1.13275	132.012	0.670242	6.90285	0.0579313	1.01616	0.0077682	1.01615	0.0077682	MC-ICP-MS + sparging
	1H-3	126-128	136	171.826	0.577076	134.451	1.91841	6.8616	0.10058	1.00554	0.00649788	1.00552	0.00649788	N-TIMS + TE
	1H-3	132-134	140	152.299	1.16742	148.242	0.836299	5.51778	0.0525157	1.00832	0.00671887	1.0083	0.00671887	MC-ICP-MS + sparging
	1H-3	139-141	144.857	133.706	2.55182	155.545	0.697726	4.60671	0.0903164	0.989762	0.00701429	0.989751	0.00701429	MC-ICP-MS + sparging
	1H-3	147-149	150.408	107.131	1.26212	146.855	0.661797	3.91904	0.0494329	1.01052	0.00720288	1.01051	0.00720288	MC-ICP-MS + sparging
	1H-4	6-8	156.653	114.024	1.49138	141.866	0.823862	4.31378	0.061734	1.00244	0.00788774	1.00243	0.00788774	MC-ICP-MS + sparging
	1H-4	13-15	161.51	132.255	1.11988	133.38	0.914573	5.32173	0.057984	1.0022	0.00830755	1.00218	0.00830755	MC-ICP-MS + sparging
	2H-1	102-104†	171.224	724.194	3.92253	165.798	0.723645	23.4338	0.163008	0.998987	0.0052777	0.99892	0.0052777	MC-ICP-MS + sparging
	2H-1	113-115†	181.583	604.165	3.28011	196.15	0.677143	16.5267	0.106329	1.00002	0.00637383	0.999968	0.00637383	MC-ICP-MS + sparging
	2H-1	127-129	196.75	591.483	2.91145	204.845	0.761816	15.4695	0.0954356	0.987089	0.00536346	0.987038	0.00536346	MC-ICP-MS + sparging
	2H-1	134-136	201.889	583.541	3.87887	197.073	0.782564	15.9025	0.123131	1.00793	0.00513045	1.00788	0.00513045	MC-ICP-MS + sparging
	2H-1	141-143	205.194	559.169	3.17055	196.196	0.865087	15.3134	0.109993	1.01182	0.00546883	1.01177	0.00546883	MC-ICP-MS + sparging
	2H-2	2-4	210.389	239.634	1.80605	203.707	0.895072	6.31331	0.0550772	1.00187	0.00601044	1.00185	0.00601044	MC-ICP-MS + sparging
	2H-2	12-14	215.111	199.913	1.16501	153.988	0.886	6.97678	0.0571355	1.01345	0.00810663	1.01342	0.00810663	MC-ICP-MS + sparging
	2H-2	20-22	220.034	194.993	1.45894	141.648	0.771417	7.39403	0.0684258	1.00895	0.00908749	1.00892	0.00908749	MC-ICP-MS + sparging
	2H-2	27-29	225.345	220.059	1.11472	172.363	0.876505	6.85646	0.0492137	1.00762	0.00768551	1.00759	0.00768551	MC-ICP-MS + sparging
	2H-2	38-40	233.69	259.943	1.26901	179.996	1.08461	7.75891	0.0601713	1.01118	0.00766747	1.01115	0.00766747	MC-ICP-MS + sparging
	2H-2	45-47	239	214.342	1.21085	162.465	0.798912	7.0849	0.053063	1.00722	0.0068433	1.00719	0.0068433	MC-ICP-MS + sparging
	2H-2	53-55	247.667	239.977	1.32863	162.381	0.699989	7.93874	0.0557045	1.00982	0.0061196	1.00979	0.0061196	MC-ICP-MS + sparging
	2H-2	57-59	252	244.754	2.21329	145.949	0.960668	8.99855	0.100647	1.00048	0.00827295	1.00045	0.00827295	MC-ICP-MS + sparging
	2H-2	69-71	257.368	237.325	1.49197	105.398	0.862342	12.0931	0.124778	1.00805	0.0126812	1.008	0.0126812	MC-ICP-MS + sparging
	2H-2	81-83	262.737	180.694	1.213	122.196	0.853922	7.94124	0.0769519	1.00753	0.010889	1.0075	0.010889	MC-ICP-MS + sparging
	2H-2	88-90	265.868	182.395	1.03607	117.492	0.748095	8.33107	0.071087	1.00156	0.0101119	1.00153	0.0101119	MC-ICP-MS + sparging
	2H-2	95-97	269	210.455	1.2857	113.998	0.840983	9.87739	0.0946088	0.975697	0.0131631	0.975653	0.0131631	MC-ICP-MS + sparging
	2H-2	105-107	277.5	170.738	1.32816	112.171	0.697269	8.15103	0.0811641	0.983172	0.00999993	0.983135	0.00999993	MC-ICP-MS + sparging
	2H-2	112-114	283.45	162.472	1.21749	121.849	0.541156	7.15454	0.0623216	1.00012	0.00906304	1.00009	0.00906304	MC-ICP-MS + sparging
	2H-2	118-120	288.235	160.651	1.22559	119.935	0.728891	7.18366	0.070067	0.995886	0.00757265	0.995852	0.00757265	MC-ICP-MS + sparging
	2H-2	128-130	295.686	181.814	1.291	114.636	0.807163	8.50346	0.0850334	0.993525	0.0111023	0.993484	0.0111023	MC-ICP-MS + sparging
*The same sample was analysed by both N-TIMS with total evaporation (TE)59 and by MC-ICP-MS with sparging57,58. Although the initial Os isotope values were almost identical, the N-TIMS result is used in the figures and main text because the 2 SD value of 187Os/188Os was smaller.
† Collected from the reduction halo.				‡Ages younger than 44 ka were determined by 14C dating.

## Sheet: Sheet1
	Re-Os data of the marine sediment collected from the Lau Basin.
	Old Sample No.	Sample No.	Age (ka)	Weight (g)	Re (ppt)	1SD-non ep	1SD-ep	Os (ppt)	1SD-non ep	1SD-ep	187Re/188 Os	1SD-non ep	1SD-ep	187Os/188 Os	1SD-non ep	1SD-ep	(187Os/188 Os)i	1SD-non ep	1SD-ep	Anal batch	Machine	Remarks
	L-01	LAU-01	6.12451	1.04477	198.435	0.309864	0.32802	161.726	0.875333	0.889713	6.6037	0.0372	0.037934	1.02619	0.00263442	0.00265828	1.02619	0.00263442	0.00265828	1	N-TIMS
	L-02	LAU-02	6.73171	0.99414	292.774	0.546019	0.568516	193.554	9.86808	10.0096	8.15539	0.41607	0.422053	1.04128	0.0203065	0.0203089	1.04128	0.0203065	0.0203089	1	N-TIMS
	L-03	LAU-03	9.94743	0.99928	345.69	0.705721	0.730125	178.824	1.22986	1.24891	10.4018	0.0746229	0.0758956	1.02417	0.00370828	0.00372341	1.02417	0.00370828	0.00372341	1	N-TIMS
	L-04	LAU-04	9.63781	1.01445	248.928	0.434915	0.455652	155.418	0.599298	0.609916	8.60972	0.0364482	0.0372823	1.01572	0.00222864	0.00226023	1.01572	0.00222864	0.00226023	1	N-TIMS
	L-06	LAU-06	16.4031	1.004	567.27	4.76412	4.86313	120.814	0.404702	0.414103	25.2031	0.22788	0.232693	1.00321	0.00283663	0.00287745	1.00321	0.00283663	0.00287745	1	N-TIMS	Re (IC)
	L-07	LAU-07	19.9527	0.99389	495.358	1.24749	1.2776	152.164	1.10712	1.1274	17.4875	0.134642	0.137192	1.00989	0.00443622	0.00445334	1.00989	0.00443622	0.00445334	1	N-TIMS
	L-08	LAU-08	20.9594	1.00837	346.216	0.705619	0.729762	147.348	0.764555	0.778857	12.5953	0.0702149	0.0716749	0.991936	0.00217964	0.00221415	0.991931	0.00217964	0.00221415	1	N-TIMS
	L-09	LAU-09	25.0188	0.96888	432.754	1.02414	1.05321	137.141	0.800659	0.817393	16.9209	0.106596	0.108937	0.994723	0.00311532	0.00314578	0.994716	0.00311532	0.00314578	1	N-TIMS
	L-10	LAU-10	27.766	1.0003	463.205	1.12373	1.15258	143.888	0.768467	0.783304	17.2869	0.101403	0.103471	1.00688	0.00266301	0.00269417	1.00687	0.00266301	0.00269417	1	N-TIMS
	L-11	LAU-11	30.1676	1.00325	296.704	0.583951	0.607439	144.735	0.74704	0.761343	10.9975	0.0607494	0.0620765	0.998586	0.00324124	0.003266	0.99858	0.00324124	0.003266	1	N-TIMS
	L-12	LAU-12	30.7212	1.0229	232.022	0.413011	0.433973	143.165	1.7195	1.75195	8.69742	0.105602	0.107669	1.00158	0.0060114	0.00602465	1.00157	0.0060114	0.00602465	1	N-TIMS
	L-13	LAU-13	33.5931	1.00286	268.666	0.515893	0.538859	142.403	0.669664	0.682722	10.1257	0.0514341	0.0526228	1.00227	0.00267719	0.00270836	1.00226	0.00267719	0.00270836	1	N-TIMS
	L-14	LAU-14	40.594	1.06022	222.093	0.403678	0.424316	114.898	1.01921	1.04237	10.4006	0.0941762	0.0964253	1.02395	0.00432803	0.00435587	1.02394	0.00432803	0.00435587	1	N-TIMS
	L-15	LAU-15	42.4191	0.97506	195.43	0.321763	0.342261	119.684	1.29051	1.32109	8.77515	0.0957162	0.0980733	1.0134	0.00653293	0.00655261	1.01339	0.00653293	0.00655261	1	N-TIMS
		LAU-02D	6.73171	1.01208	189.226	0.568843	0.637826	198.574	0.382033	0.383579	5.13383	0.018323	0.0199448	1.03475	0.00280797	0.00282894	1.03475	0.00280797	0.00282894	7	NEPTUNE	両方のデータを採用
		LAU-08D	20.9594	0.99753	289.873	0.724754	0.782053	144.624	0.356149	0.357997	10.7461	0.0377118	0.0393463	0.993433	0.0035955	0.00362454	0.993429	0.0035955	0.00362454	7	NEPTUNE	両方のデータを採用
		LAU-23	89.2353	1.01988	194.788	0.733843	0.793873	156.316	0.342426	0.344147	6.69282	0.0291672	0.0310027	1.00851	0.00277275	0.00280458	1.0085	0.00277275	0.00280458	7	NEPTUNE
		LAU-25D	98.8824	0.99663	176.661	0.430652	0.51468	167.253	0.502898	0.504696	5.67207	0.0219557	0.0237912	1.00697	0.00458892	0.00460652	1.00696	0.00458892	0.00460652	7	NEPTUNE	両方のデータを採用
		LAU-26	102.098	0.99672	187.375	0.589646	0.659262	184.746	0.369507	0.371148	5.45189	0.0203284	0.0220887	1.01563	0.00277143	0.00279571	1.01562	0.00277143	0.00279571	7	NEPTUNE
		LAU-28D	109.333	0.99348	224.407	0.496227	0.57146	188.514	0.366497	0.368131	6.40603	0.0188618	0.0205576	1.0252	0.00253939	0.00256551	1.02519	0.00253939	0.00256551	7	NEPTUNE	再測定のデータを採用
		LAU-33	132.667	1.02833	169.513	0.492368	0.566376	132.012	0.333272	0.335121	6.90285	0.0265649	0.0289656	1.01616	0.00385192	0.0038841	1.01615	0.00385192	0.0038841	7	NEPTUNE
		LAU-40D	171.224	0.99982	724.194	1.93128	1.96126	165.798	0.360101	0.361823	23.4338	0.080597	0.0815041	0.998987	0.0026082	0.00263885	0.99892	0.0026082	0.00263885	7	NEPTUNE	再測定のデータを採用
		LAU-43	201.889	1.00065	583.541	1.90653	1.93943	197.073	0.389704	0.391282	15.9025	0.0607315	0.0615657	1.00793	0.00254254	0.00256523	1.00788	0.00254254	0.00256523	7	NEPTUNE
		LAU-44	205.194	1.02402	559.169	1.55187	1.58528	196.196	0.431013	0.432544	15.3134	0.0542028	0.0549963	1.01182	0.00271375	0.00273442	1.01177	0.00271375	0.00273442	7	NEPTUNE
		LAU-51D	247.667	1.03111	239.977	0.602217	0.664315	162.381	0.348333	0.349995	7.93874	0.0262089	0.0278522	1.00982	0.00303331	0.0030598	1.00979	0.00303331	0.0030598	7	NEPTUNE	再測定のデータを採用
		BLK1			27.4391	0.0358127		2.81966	0.0424392		51.2671	0.774525		0.845117	0.443918					1	N-TIMS
		BLK2			30.281	0.0373023		2.63819	0.056912		57.8532	1.25006		0.482566	0.0793476					2	N-TIMS
		BLK3			11.8324	0.0183582		2.75961	0.012711		20.7502	0.100854		0.162934	0.00306793					3	N-TIMS
		BLK4			8.65349	0.455142		0.488658	0.0227847		85.6103	6.01742		0.154792	0.020356					4	NEPTUNE	MIC
		BLK5			6.76195	0.335315		0.168243	0.0183706		195.042	23.3902		0.184123	0.0264011					5	NEPTUNE	MIC
		BLK6			7.38552	0.395518		0.289328	0.019486		124.618	10.7229		0.230452	0.0286299					6	NEPTUNE	MIC
		BLK7			4.60054	0.262959		0.383934	0.0253208		57.7826	5.04286		0.135433	0.0209065					7	NEPTUNE	MIC
